# Supplementary material for: CTTN Overexpression Confers Cancer Stem Cell-like Properties and Trastuzumab Resistance via DKK-1/WNT Signaling in HER2 Positive Breast Cancer
Source: Cancers (Basel). 2023 Feb 11;15(4):1168. doi: 10.3390/cancers15041168 (PMC9954024; doi:10.3390/cancers15041168)
Supplement: Supplementary file 1 [file cancers-15-01168-s001.zip]

Archive with 1 entries (1 files):
- cancers-2194204-supplementary.pdf
